# Supplementary material for: Exploring the Effect of an Obesity-Prevention Intervention on Various Child Subgroups: A Post Hoc Subgroup Analysis of the Kiel Obesity Prevention Study
Source: Nutrients. 2024 Sep 23;16(18):3220. doi: 10.3390/nu16183220 (PMC11434954; doi:10.3390/nu16183220)
Supplement: Supplementary file 1 [file nutrients-16-03220-s001.zip]

Archive with 1 entries (1 files):
- nutrients-3207081-supplementary.pdf
